# Supplementary material for: Facilitating bioinformatics reproducibility with QIIME 2 Provenance Replay
Source: PLoS Comput Biol. 2023 Nov 27;19(11):e1011676. doi: 10.1371/journal.pcbi.1011676 (PMC10703398; doi:10.1371/journal.pcbi.1011676)
Supplement: S1 File — The provenance replay code, as of QIIME 2 2023.9, and a brief usage tutorial with corresponding data. The two .qzv files included in this supplement are “QIIME Zipped Visualization” files. These can be used with QIIME 2 Provenance Replay to generate replay scripts, can be viewed using QIIME 2 View (https://view.qiime2.org), or can be unzipped with any typical unzip utility as they are .zip files with a specific internal structure that enables QIIME 2 to interpret them. (ZIP) [file pcbi.1011676.s001.zip]

Archive with 14 entries (12 files):
- qiime2-provenance-replay-code-and-tutorial/
- __MACOSX/._qiime2-provenance-replay-code-and-tutorial
- qiime2-provenance-replay-code-and-tutorial/qiime2-Release-2023.9.zip
- __MACOSX/qiime2-provenance-replay-code-and-tutorial/._qiime2-Release-2023.9.zip
- qiime2-provenance-replay-code-and-tutorial/.DS_Store
- __MACOSX/qiime2-provenance-replay-code-and-tutorial/._.DS_Store
- qiime2-provenance-replay-code-and-tutorial/q2results/
- __MACOSX/qiime2-provenance-replay-code-and-tutorial/._q2results
- qiime2-provenance-replay-code-and-tutorial/readme-with-tutorial.md
- __MACOSX/qiime2-provenance-replay-code-and-tutorial/._readme-with-tutorial.md
- qiime2-provenance-replay-code-and-tutorial/q2results/unweighted_unifrac_emperor.qzv
- __MACOSX/qiime2-provenance-replay-code-and-tutorial/q2results/._unweighted_unifrac_emperor.qzv
- qiime2-provenance-replay-code-and-tutorial/q2results/alpha-rarefaction.qzv
- __MACOSX/qiime2-provenance-replay-code-and-tutorial/q2results/._alpha-rarefaction.qzv
