# Supplementary material for: Facilitating bioinformatics reproducibility with QIIME 2 Provenance Replay
Source: PLoS Comput Biol. 2023 Nov 27;19(11):e1011676. doi: 10.1371/journal.pcbi.1011676 (PMC10703398; doi:10.1371/journal.pcbi.1011676)
Supplement: S1 File — The provenance replay code, as of QIIME 2 2023.9, and a brief usage tutorial with corresponding data. The two .qzv files included in this supplement are “QIIME Zipped Visualization” files. These can be used with QIIME 2 Provenance Replay to generate replay scripts, can be viewed using QIIME 2 View (https://view.qiime2.org), or can be unzipped with any typical unzip utility as they are .zip files with a specific internal structure that enables QIIME 2 to interpret them. (ZIP) [file pcbi.1011676.s001.zip › qiime2-provenance-replay-code-and-tutorial/readme-with-tutorial.md]

# QIIME 2 Provenance Replay
Software to support scientific reproducibility, attribution, and collaboration on the QIIME 2 platform.

## About
Provenance Replay parses the computational history (or "provenance") of QIIME 2 results into a directed graph structure, and generates new executable code that can be used for reproducing or replicating an analysis. This supports study validation and automation, and is intended to improve collaboration on and reporting of QIIME 2 analyses.

Provenance Replay lets you:
- generate executable scripts for your preferred QIIME 2 interface,
  allowing users to "replay" prior analyses
- automate the translation of analyses from one interface to another
- report the citations, computational actions, and software versions used
  during an analysis for publication

## Installation
As of QIIME 2 2023.9, Provenance Replay is integrated in the [QIIME 2 framework](https://github.com/qiime2/qiime2). If you have installed QIIME 2 2023.9 or later, Provenance Replay is already installed. If you're using an earlier version of QIIME 2, we recommend upgrading to QIIME 2 2023.9 or later to use Provenance Replay.

Instructions for installing the latest version of QIIME 2 can be found by navigating to https://docs.qiime2.org, and following the link to _Installing QIIME 2_.

## Command line interface usage

The following instructions assume that you have installed version 2023.9 or later of the amplicon distribution of QIIME 2. These instructions were developed and tested with QIIME 2 2023.9, but should continue to work with more recent versions. 

Provenance Replay offers tools for the command line under `qiime tools`.

`qiime tools --help` renders a list of available commands. The relevant commands are the ones that start with `replay-`.

`qiime tools replay-supplement --help` renders the command-specific help text for `replay-supplement`. Help text for the other `replay-` commands can be accessed similarly. 

See the help text for complete details, including information on which parameters are required and which are optional and/or have default values.

## Brief tutorial: using the command line to replay provenance

### Running provenance replay

1. First, activate your QIIME 2 2023.9 or later conda environment (e.g., using `conda activate qiime2-amplicon-2023.9`).
2. Navigate into a directory with some QIIME 2 Results in it (i.e. `.qza` and `.qzv` files).

   If you don't have any of your own QIIME 2 results, you can download some from the QIIME 2 [_Moving Pictures_ tutorial](https://docs.qiime2.org/2023.9/tutorials/moving-pictures/). The following commands will download a couple of the final visualizations generated in that tutorial:

   ```
   wget https://docs.qiime2.org/2023.9/data/tutorials/moving-pictures/core-metrics-results/unweighted_unifrac_emperor.qzv
   wget https://docs.qiime2.org/2023.9/data/tutorials/moving-pictures/alpha-rarefaction.qzv
   ```

3. Run the following command from the directory containing your QIIME 2 results. It will produce a zip archive called `reproducibility-supplement.zip`

   ```
   qiime tools replay-supplement \
     --in-fp . \
     --out-fp ./reproducibility-supplement.zip
   ```

   Note that parsing many QIIME 2 Results can take a long time. Expect ~10 minutes for 500 Results on a decent contemporary laptop.

### Inspecting provenance replay results
The command above will generate reproducibility documentation you can include as supplemental material alongside the paper. Unzip it to find the following:
1. a directory of metadata `.tsv` files called `recorded_metadata`
2. a python3 replay script written to `python3_replay.py`
3. a bash (i.e., command line) replay script written to `cli_replay.sh`
4. a citations bibtex file written to `citations.bib` including citations for all QIIME 2 steps that were applied.

### Use --recurse to include subdirectories
If your QIIME 2 Results are organized in a folder with many subfolders, you can use the `--recurse` flag to have `replay` generate a reproducibility supplement for all of the files in the current working directory (`./`) and its sub-folders:

```
qiime tools replay-supplement \
  --in-fp . \
  --recurse \
  --out-fp ./reproducibility-supplement.zip
```

Without `--recurse`, you will report on only the Results in the current directory.

## Additional documentation
- [A detailed tutorial](https://forum.qiime2.org/t/provenance-replay-alpha-release-and-tutorial/23279) is available on the QIIME 2 forum, and can be run using the same results that were downloaded for the _Brief Tutorial_ above.
- A video walkthrough is available on the [QIIME 2 YouTube channel](https://youtu.be/KMsacdbQ8hA).

## Questions/User Support?
Please raise user support questions on the [QIIME 2 Forum](https://forum.qiime2.org/).

Please *do not* raise user support questions as issues on the Github repository.
